# Supplementary material for: Associations between Perceived Social Eating Norms and Initiation and Maintenance of Changes in Dietary Habits during the First COVID-19 Lockdown in France
Source: Foods. 2021 Nov 9;10(11):2745. doi: 10.3390/foods10112745 (PMC8622752; doi:10.3390/foods10112745)
Supplement: Supplementary file 1 [file foods-10-02745-s001.zip]

Archive with 1 entries (1 files):
- foods-1402928-supplementary.xlsx
