# Supplementary material for: Associations between Perceived Social Eating Norms and Initiation and Maintenance of Changes in Dietary Habits during the First COVID-19 Lockdown in France
Source: Foods. 2021 Nov 9;10(11):2745. doi: 10.3390/foods10112745 (PMC8622752; doi:10.3390/foods10112745)
Supplement: Supplementary file 1 [file foods-10-02745-s001.zip › foods-1402928-supplementary.xlsx]

## Sheet: Hypothesis N°1
HYPOTHESIS N°1: Effect of Lockdown SN of the implmentation of dietary changes
		Foods to increase
	Type of SN tested in the model -->	General Population SN (Model 1)										Relatives SN (Model 2)										Household SN (Model 3)
	Tendency of consumption ("same" = ref) -->	Decrease					Increase					Decrease					Increase					Decrease					Increase
		OR	2.5 %	97.5 %	p	significance	OR	2.5 %	97.5 %	p	significance	OR	2.5 %	97.5 %	p	significance	OR	2.5 %	97.5 %	p	significance	OR	2.5 %	97.5 %	p	significance	OR	2.5 %	97.5 %	p	significance
	Intercept	0.245982	0.0476268	1.27044	0.0940869	S	0.470246	0.125131	1.7672	0.263995		0.0724007	0.0122878	0.42659	0.00371488	S	0.74487	0.192301	2.88522	0.669876		0.169836	0.0352416	0.818476	0.0271319	S	0.25566	0.0737741	0.885979	0.0314858	S
Variables of interest	SN - Yes -	1.43884	0.670161	3.08922	0.350665		1.1033	0.591204	2.05898	0.757451		1.03319	0.364473	2.92883	0.951028		1.6344	0.759279	3.51814	0.209137		2.36267	0.772244	7.22858	0.131819		1.37304	0.506135	3.72478	0.533534
	SN - Yes +	0.991634	0.538615	1.82568	0.978477		1.29386	0.805	2.0796	0.287297		1.36464	0.813254	2.28986	0.239107		1.60969	1.11404	2.32586	0.0112435	S	1.33088	0.827205	2.14124	0.238756		2.06703	1.47855	2.88972	2.16091e-05	S
Covariates	age	0.998473	0.981918	1.01531	0.857822		0.989316	0.97736	1.00142	0.0833525		1.00074	0.983048	1.01875	0.935121		0.992479	0.979962	1.00516	0.243666		1.00089	0.984907	1.01712	0.91418		0.995061	0.983502	1.00675	0.406176
	sex - Men	0.944526	0.593852	1.50228	0.809518		0.745347	0.532826	1.04263	0.0861274		0.988535	0.603741	1.61858	0.96344		0.796733	0.561345	1.13083	0.203437		0.931141	0.59477	1.45775	0.755069		0.749256	0.541755	1.03623	0.0810154
	BMI	1.02839	0.981148	1.07791	0.243307		0.99972	0.96396	1.03681	0.987981		1.05202	0.997722	1.10928	0.0607087		0.973594	0.935038	1.01374	0.194288		1.02468	0.977251	1.07442	0.313281		1.01421	0.978516	1.05122	0.440101
	Lockdown w/ unusual people - Yes	1.4147	0.693046	2.88778	0.340657		1.44604	0.823513	2.53915	0.199147		1.3679	0.613126	3.05181	0.444179		1.49421	0.810559	2.75449	0.198121		1.46968	0.741322	2.91368	0.270141		1.59611	0.941419	2.7061	0.0825896
	Financial Situation - More difficult	1.71142	1.02168	2.86683	0.0412069	S	1.53352	1.04661	2.24695	0.0282561	S	1.91265	1.08556	3.36989	0.0248298	S	1.20911	0.802562	1.82161	0.363822		1.81958	1.0862	3.04812	0.0229607	S	1.57139	1.07059	2.30644	0.0209788	S
	Financial Situation - Less difficult	1.58128	0.828293	3.01878	0.16485		1.22598	0.763543	1.96849	0.399063		2.00198	1.01752	3.9389	0.0444035	S	1.15361	0.708232	1.87905	0.565937		1.60737	0.874389	2.95478	0.126551		1.11671	0.707691	1.76213	0.63527
	Difference person cooking - Yes	2.51259	1.34127	4.70682	0.00401754	S	1.43488	0.852033	2.41643	0.174524		2.96232	1.49955	5.85197	0.00176971	S	1.46193	0.839942	2.54451	0.179244		2.58887	1.41291	4.74358	0.00207912	S	1.62323	0.990133	2.66113	0.0547761
	Time spent home - Less	0.661616	0.225529	1.94093	0.451898		1.05432	0.473517	2.34753	0.896942		0.729014	0.23158	2.29494	0.589067		1.05503	0.446425	2.49335	0.902833		0.604968	0.211385	1.73137	0.348862		0.849826	0.376839	1.91648	0.69492
	Time spent home - More	0.857322	0.51213	1.43518	0.558146		1.19484	0.831426	1.7171	0.335977		0.653198	0.369082	1.15602	0.143693		1.0939	0.744925	1.60635	0.647088		0.941045	0.566943	1.562	0.814189		1.26078	0.882503	1.80121	0.202943
	Delta Price - More	0.991761	0.500557	1.96499	0.981081		0.571419	0.334405	0.976421	0.0406333	S	1.05307	0.495904	2.23625	0.892938		0.635585	0.360266	1.1213	0.117657		0.96351	0.486848	1.90686	0.915005		0.591443	0.35013	0.999072	0.0495956	S
	Delta Price - Same	0.700501	0.376528	1.30323	0.26109		0.877805	0.555025	1.3883	0.577366		0.762138	0.389544	1.49111	0.42764		0.750596	0.466839	1.20683	0.236391		0.694366	0.373242	1.29177	0.249468		0.734865	0.465771	1.15942	0.185452
	Delta Health - More	0.688394	0.349169	1.35718	0.280977		1.82202	1.0638	3.12063	0.0288701	S	1.03429	0.48547	2.20356	0.930371		2.2069	1.24731	3.90473	0.00654697	S	0.729666	0.376599	1.41374	0.35033		1.63274	0.969022	2.75106	0.065512
	Delta Health - Same	0.668733	0.363047	1.23181	0.196692		1.76216	1.0791	2.87758	0.0235607	S	0.913633	0.465568	1.79292	0.792859		1.7853	1.06565	2.99095	0.0277016	S	0.73332	0.401412	1.33966	0.313044		1.56973	0.968964	2.54298	0.0669699
	Delta Wieght - More	0.66752	0.336167	1.32548	0.248149		0.784441	0.471251	1.30578	0.350407		0.611521	0.288542	1.29603	0.199377		0.926976	0.537217	1.59951	0.78529		0.961859	0.487132	1.89922	0.910799		0.912071	0.557822	1.49129	0.713702
	Delta Wieght - Same	0.726335	0.388691	1.35728	0.316182		0.727492	0.455346	1.16229	0.183237		0.769404	0.394646	1.50003	0.441557		0.978036	0.596561	1.60345	0.929839		1.1699	0.630973	2.16913	0.618392		0.942505	0.600932	1.47823	0.796508
	Delta Mood - More	0.495084	0.244516	1.00242	0.050791		1.03481	0.604625	1.77108	0.90067		0.395804	0.183085	0.855672	0.0184623	S	0.919875	0.523264	1.6171	0.771696		0.695421	0.348011	1.38964	0.30377		1.04797	0.625135	1.75682	0.85891
	Delta Mood - Same	0.806745	0.42128	1.54491	0.5171		0.964263	0.570806	1.62893	0.891794		0.785934	0.393835	1.5684	0.494416		0.931141	0.541092	1.60236	0.796712		1.01613	0.53085	1.94505	0.961464		1.0284	0.621641	1.70132	0.913169
	Delta Pleasure - More	0.731834	0.361713	1.48068	0.385222		0.92524	0.539148	1.58782	0.777949		0.90743	0.413924	1.98933	0.808352		1.66903	0.92689	3.0054	0.0878274		0.574183	0.281186	1.17248	0.127728		1.03195	0.607715	1.75235	0.907313
	Delta Pleasure - Same	0.791133	0.42642	1.46778	0.457488		0.934676	0.58144	1.50251	0.780297		0.756658	0.389716	1.4691	0.410106		1.45363	0.875077	2.4147	0.148566		0.848107	0.472914	1.52096	0.580383		1.02479	0.646498	1.62442	0.917037
	Delta Proximity - More	0.953421	0.495419	1.83483	0.886444		1.67826	1.0008	2.81431	0.0496446	S	0.965722	0.473129	1.97117	0.92367		1.1836	0.680958	2.05727	0.55009		1.04433	0.555606	1.96294	0.892841		1.34422	0.822723	2.19626	0.237627
	Delta Proximity - Same	0.597236	0.329144	1.08369	0.0899674		1.01124	0.632504	1.61675	0.962776		0.516848	0.268549	0.99472	0.0481761	S	0.7805	0.475841	1.28022	0.326322		0.711384	0.397462	1.27325	0.251546		0.908713	0.580786	1.4218	0.675126
	Delta Environement - More	1.23279	0.608343	2.4982	0.561413		1.60898	0.93907	2.75681	0.0834267		1.16046	0.532719	2.52791	0.707941		1.32036	0.741806	2.35015	0.344815		0.993209	0.506861	1.94622	0.984159		1.19127	0.704837	2.01339	0.513354
	Delta Environment - Same	0.935569	0.488498	1.79179	0.840793		1.10257	0.67032	1.81355	0.700555		1.00512	0.494956	2.04111	0.988731		1.17239	0.688877	1.99529	0.557713		0.686071	0.374766	1.25597	0.221994		0.970607	0.606488	1.55333	0.901039
	Delta Animal Welfare - More	2.1498	1.03448	4.46759	0.0402868	S	2.11428	1.17004	3.82053	0.0131324	S	2.9465	1.33445	6.50596	0.00749808	S	1.87665	1.01802	3.45948	0.0436739	S	1.93005	0.962603	3.86983	0.0639424		2.15384	1.21959	3.80376	0.00819122	S
	Delta Animal Welfare - Same	1.14787	0.590032	2.23311	0.684622		2.22543	1.32934	3.72555	0.00234355	S	1.17065	0.566517	2.41905	0.670488		1.90814	1.1299	3.22241	0.0156592	S	1.19454	0.634377	2.24933	0.581969		2.37765	1.44644	3.90838	0.000636582	S
	Delta Porduct Availibity - More	0.959197	0.508752	1.80846	0.897548		1.1065	0.678097	1.80554	0.685429		0.928223	0.460261	1.87198	0.835142		1.16632	0.67172	2.02511	0.584714		0.980278	0.525217	1.82961	0.950114		1.08589	0.668959	1.76267	0.73885
	Delta Porduct Availibity - Same	1.14177	0.606004	2.15122	0.68164		1.39088	0.853375	2.26694	0.185571		0.94469	0.471254	1.89376	0.872603		1.4814	0.857563	2.55906	0.158827		1.02983	0.55428	1.91337	0.925914		1.2862	0.799062	2.07033	0.30004
	Delta Cooking Time - More	1.2722	0.662222	2.44402	0.469863		0.466515	0.295831	0.735676	0.00103512	S	1.44179	0.711197	2.92288	0.310222		0.599032	0.368933	0.972642	0.038253	S	1.33564	0.710988	2.5091	0.368308		0.569618	0.36697	0.88417	0.0121167	S
	Delta Cooking Time - Same	1.21816	0.664998	2.23144	0.52284		0.35976	0.236848	0.546456	1.64018e-06	S	1.21402	0.631487	2.33394	0.560867		0.367722	0.23671	0.571246	8.53124e-06	S	1.20487	0.666278	2.17885	0.537501		0.41596	0.275732	0.627503	2.89739e-05	S
	Delta Storage - More	1.18837	0.61896	2.2816	0.604069		0.932239	0.569632	1.52567	0.78011		1.31978	0.628774	2.77018	0.463279		0.882376	0.517718	1.50388	0.645518		1.15654	0.617032	2.16776	0.65005		1.048	0.64599	1.70018	0.849388
	Delta Storage - Same	0.879888	0.474621	1.63121	0.684526		1.0047	0.642003	1.57232	0.983611		1.0368	0.514973	2.08741	0.919371		0.73145	0.447159	1.19648	0.212944		0.645195	0.351992	1.18263	0.156369		0.887676	0.567319	1.38893	0.601926
	Delta Exposure to covid - More	1.53321	0.729009	3.22454	0.259876		1.71578	0.96879	3.03874	0.0641352		1.25462	0.561405	2.80381	0.580356		1.55184	0.857748	2.80758	0.146306		1.2446	0.608618	2.54515	0.548843		1.35019	0.781528	2.33263	0.28179
	Delta Exposure to covid - Same	1.73887	0.844358	3.58105	0.133363		1.38918	0.791071	2.4395	0.252549		1.83089	0.860919	3.8937	0.116188		1.35626	0.758746	2.42432	0.303804		1.55537	0.77646	3.11566	0.212702		1.33229	0.777664	2.28247	0.296258
		Foods to decrease
		General Population SN (Model 7)										Relatives SN (Model 8)										Household SN ( (Model 9)
	Tendency of consumption ("same" = ref) -->	Decrease					Increase					Decrease					Increase					Decrease					Increase
		OR	2.5 %	97.5 %	p	significance	OR	2.5 %	97.5 %	p	significance	OR	2.5 %	97.5 %	p	significance	OR	2.5 %	97.5 %	p	significance	OR	2.5 %	97.5 %	p	significance	OR	2.5 %	97.5 %	p	significance
	Intercept	0.655366	0.167842	2.55898	0.543185	S	1.67229	0.324615	8.61502	0.538705		0.690333	0.170945	2.7878	0.602818		1.61874	0.282358	9.28017	0.588781		0.408556	0.113646	1.46875	0.170334		0.68122	0.14257	3.25496	0.630488
Variables of interest	SN - Yes -	1.2778	0.671506	2.43152	0.455187		1.4554	0.695339	3.04625	0.319348		1.01116	0.436963	2.33987	0.979324		2.16733	0.859894	5.46266	0.101019		1.99366	0.583903	6.80708	0.27079		5.5496	1.6137	19.0854	0.00654254	S
	SN - Yes +	1.3131	0.810942	2.1262	0.267974		0.841346	0.473295	1.49561	0.556157		1.3874	0.956176	2.01309	0.0847058		0.950998	0.585994	1.54335	0.83884		2.13189	1.50375	3.02243	2.13094e-05	S	1.70437	1.08372	2.68047	0.0210011	S
Covariates	age	1.00528	0.992854	1.01787	0.406495		0.976712	0.960898	0.992787	0.00466712	S	1.00141	0.988523	1.01447	0.830852		0.969169	0.952568	0.986059	0.000381507	S	1.0061	0.994155	1.01819	0.318253		0.982602	0.967303	0.998144	0.0283787	S
	sex - Men	0.969679	0.689304	1.3641	0.859645		0.770998	0.49559	1.19946	0.24875		0.841513	0.589657	1.20094	0.341652		0.766878	0.481749	1.22076	0.26314		0.927529	0.666965	1.28989	0.654799		0.77035	0.500597	1.18546	0.235479
	BMI	1.02591	0.98808	1.06519	0.182074		1.03157	0.984793	1.08057	0.189259		1.03572	0.994099	1.07909	0.0935121		1.02619	0.973711	1.08151	0.334361		1.03581	0.997713	1.07536	0.0657388		1.03811	0.990418	1.0881	0.119068
	Lockdown w/ unusual people - Yes	1.33892	0.743815	2.41016	0.330479		1.44107	0.699247	2.9699	0.322012		1.39275	0.732488	2.64815	0.312286		2.03831	0.944076	4.40084	0.0697676		1.67017	0.945663	2.94974	0.0771528		1.98373	0.996269	3.94991	0.0512565
	Financial Situation - More difficult	1.20558	0.816668	1.77969	0.346796		1.51365	0.921293	2.48686	0.101765		1.24815	0.823092	1.89271	0.296729		1.60819	0.938321	2.75628	0.0839224		1.3738	0.928178	2.03335	0.112418		1.33116	0.803024	2.20665	0.267311
	Financial Situation - Less difficult	0.992361	0.607288	1.6216	0.975584		1.59904	0.897232	2.84979	0.111351		0.919456	0.55934	1.51142	0.740541		1.33074	0.71884	2.4635	0.363163		0.82013	0.511869	1.31403	0.409677		1.38755	0.797101	2.41537	0.246811
	Difference person cooking - Yes	2.11271	1.21545	3.67233	0.00800932	S	1.50419	0.760173	2.97642	0.24101		2.105	1.18165	3.74986	0.0115194	S	1.23455	0.588407	2.59024	0.577329		2.51274	1.48759	4.24435	0.00057129	S	1.5806	0.814373	3.06775	0.176032
	Time spent home - Less	0.998469	0.437929	2.27649	0.997093		0.536829	0.182656	1.57775	0.258077		1.06487	0.451073	2.5139	0.885962		0.415663	0.127364	1.35655	0.145763		0.615052	0.260946	1.44969	0.266533		0.766254	0.285557	2.05614	0.597042
	Time spent home - More	0.857513	0.591256	1.24367	0.417733		0.88306	0.552254	1.41202	0.603561		0.925798	0.624932	1.37151	0.700612		0.751019	0.449041	1.25608	0.275218		0.820292	0.568245	1.18413	0.290229		0.932942	0.584465	1.48919	0.771118
	Delta Price - More	1.17759	0.688895	2.01295	0.550113		0.910002	0.451091	1.83578	0.792249		1.22247	0.685503	2.18004	0.496134		1.0277	0.487292	2.16743	0.942785		1.18113	0.69535	2.00628	0.538		1.19306	0.593664	2.39765	0.620108
	Delta Price - Same	0.873519	0.551513	1.38353	0.564385		1.05671	0.588943	1.89599	0.853282		0.857073	0.530574	1.38449	0.52847		0.761123	0.410361	1.4117	0.386478		0.740501	0.467682	1.17247	0.200072		1.08049	0.594787	1.96281	0.799371
	Delta Health - More	1.15771	0.672603	1.99271	0.597114		0.785902	0.394116	1.56716	0.493871		0.941645	0.531232	1.66913	0.836892		0.739549	0.345366	1.58363	0.437381		1.11612	0.660294	1.88662	0.681668		0.70233	0.357451	1.37996	0.305178
	Delta Health - Same	0.895791	0.548945	1.46179	0.659614		1.04446	0.575524	1.89549	0.88624		0.86524	0.51604	1.45074	0.583052		1.34148	0.695158	2.58872	0.381102		0.893992	0.551983	1.44791	0.648752		1.05622	0.587778	1.89798	0.854879
	Delta Wieght - More	1.34005	0.796926	2.25333	0.269638		0.775016	0.407279	1.47479	0.437498		1.68132	0.96292	2.93568	0.0676857		0.987814	0.485089	2.01154	0.973043		1.49012	0.906245	2.45018	0.115957		0.976753	0.516385	1.84755	0.942341
	Delta Wieght - Same	1.20116	0.743613	1.94022	0.453768		0.872737	0.491959	1.54824	0.641638		1.29338	0.78207	2.13898	0.316207		1.11637	0.603466	2.06521	0.725783		1.36364	0.861708	2.15794	0.185369		1.2517	0.711658	2.20155	0.435827
	Delta Mood - More	1.00668	0.586428	1.72809	0.980741		1.16468	0.592504	2.28941	0.658414		0.872656	0.496025	1.53526	0.636504		1.68631	0.776649	3.66142	0.18651		0.909222	0.537773	1.53724	0.722458		0.906698	0.46623	1.7633	0.772872
	Delta Mood - Same	1.39089	0.824626	2.346	0.216079		1.31714	0.684348	2.53505	0.409608		1.05389	0.618233	1.79656	0.847051		1.87231	0.890629	3.93601	0.0980419		1.09449	0.659748	1.81569	0.72665		1.03612	0.546739	1.96355	0.913361
	Delta Pleasure - More	1.03385	0.599477	1.78296	0.904708		0.801297	0.397425	1.61559	0.535804		1.16852	0.649442	2.10248	0.603298		1.53532	0.688836	3.422	0.294438		1.13324	0.660778	1.94352	0.649484		0.937607	0.468802	1.87522	0.85545
	Delta Pleasure - Same	0.905965	0.562622	1.45883	0.684526		0.857743	0.470935	1.56226	0.615943		0.949371	0.576129	1.56441	0.838446		1.50385	0.758555	2.9814	0.242584		0.960403	0.604872	1.52491	0.864009		0.924599	0.514231	1.66245	0.793401
	Delta Proximity - More	1.18324	0.694212	2.01677	0.536276		1.00838	0.527881	1.92624	0.979846		1.21216	0.688512	2.13406	0.504964		1.03616	0.509088	2.10894	0.921951		1.07211	0.647315	1.77567	0.786793		1.00524	0.536138	1.88478	0.987007
	Delta Proximity - Same	0.81815	0.507277	1.31953	0.410509		0.625268	0.350131	1.11661	0.112476		0.769813	0.46657	1.27015	0.305851		0.635634	0.338605	1.19322	0.158484		0.81231	0.516644	1.27718	0.367945		0.731905	0.415111	1.29046	0.280739
	Delta Environement - More	1.27913	0.73388	2.22948	0.385146		0.775301	0.40194	1.49548	0.447674		1.16594	0.642317	2.11641	0.613769		0.804507	0.388941	1.66409	0.557473		1.1481	0.669424	1.96905	0.61582		0.761633	0.399724	1.45121	0.407779
	Delta Environment - Same	1.2989	0.77621	2.17356	0.319463		0.629566	0.342433	1.15747	0.136407		1.20815	0.699024	2.08808	0.498198		0.659178	0.338458	1.28381	0.220429		1.10022	0.679558	1.78129	0.697628		0.553233	0.310613	0.985364	0.0444282	S
	Delta Animal Welfare - More	0.921514	0.50551	1.67986	0.78962		1.86402	0.867543	4.00507	0.110525		1.20376	0.64682	2.24024	0.558432		2.12286	0.954081	4.72341	0.0650716		0.937946	0.53066	1.65783	0.825523		1.45134	0.697385	3.02043	0.319189
	Delta Animal Welfare - Same	0.737274	0.439405	1.23706	0.24838		1.41801	0.723337	2.77982	0.30919		0.925806	0.548254	1.56336	0.77305		1.40669	0.701304	2.82156	0.336619		0.784865	0.478214	1.28815	0.337916		1.30047	0.682869	2.47663	0.424081
	Delta Porduct Availibity - More	1.1134	0.671044	1.84737	0.677551		1.00081	0.542698	1.84562	0.997939		1.3337	0.762576	2.33258	0.312677		1.07719	0.54249	2.13892	0.831744		1.1371	0.691945	1.86866	0.612179		1.05421	0.575861	1.92991	0.864129
	Delta Porduct Availibity - Same	0.927021	0.563767	1.52433	0.765216		0.667307	0.361255	1.23264	0.19638		1.11034	0.643584	1.91562	0.706796		0.634296	0.319274	1.26015	0.193679		0.989947	0.610724	1.60464	0.967295		0.672377	0.367325	1.23076	0.198153
	Delta Cooking Time - More	1.06531	0.664229	1.70857	0.792948		1.28562	0.707322	2.33672	0.409872		0.929423	0.563912	1.53185	0.774039		1.04015	0.543821	1.98947	0.905296		0.86688	0.549185	1.36836	0.539619		1.22159	0.687974	2.16909	0.494449
	Delta Cooking Time - Same	0.84901	0.558965	1.28956	0.442767		0.864779	0.502453	1.48839	0.599987		0.792575	0.509231	1.23357	0.303038		0.816219	0.454239	1.46666	0.497051		0.81791	0.54007	1.23868	0.342531		0.748035	0.43335	1.29123	0.297277
	Delta Storage - More	0.968836	0.584182	1.60676	0.902376		0.724424	0.382807	1.3709	0.321883		0.815217	0.468983	1.41706	0.46892		0.432126	0.211515	0.882836	0.0213442	S	1.08646	0.663018	1.78035	0.74208		0.748042	0.398048	1.40578	0.367133
	Delta Storage - Same	0.721401	0.454966	1.14387	0.164995		0.645096	0.36472	1.14101	0.131916		0.634485	0.380548	1.05787	0.081113		0.511101	0.272728	0.95782	0.0362204	S	0.817298	0.517856	1.28989	0.386174		0.70164	0.397973	1.23702	0.220666
	Delta Exposure to covid - More	0.718442	0.393503	1.3117	0.281665		0.705049	0.328998	1.51093	0.368827		0.613741	0.328584	1.14637	0.125659		0.508446	0.225498	1.14643	0.102986		0.773371	0.442527	1.35156	0.36691		0.675631	0.327825	1.39244	0.287912
	Delta Exposure to covid - Same	0.618421	0.341624	1.11949	0.11247		1.13758	0.547117	2.36529	0.729982		0.611739	0.333425	1.12236	0.112478		0.836667	0.386821	1.80965	0.650506		0.781083	0.45137	1.35164	0.377213		1.06007	0.52825	2.1273	0.869617

## Sheet: Hypothesis N°2
HYPOTHESIS N°2: Effect of Lockdown SN of the maintenance of dietary changes
		Foods to increase
	Type of SN tested in the model -->	General Population SN (Model 1)										Relatives SN (Model 2)										Household SN (Model 3)
	Maintenance of changes (no maintenance = ref) -->	Maintenance of Decrease					Maintenance of Increase					Maintenance of Decrease					Maintenance of Increase					Maintenance of Decrease					Maintenance of Increase
		OR	0.025	0.975	p	significance	OR	0.025	0.975	p	significance	OR	0.025	0.975	p	significance	OR	0.025	0.975	p	significance	OR	0.025	0.975	p	significance	OR	0.025	0.975	p	significance
	Intercept	0.453216	0.0603285	3.40477	0.44179	S	0.721384	0.140393	3.70672	0.695738		0.206863	0.0185913	2.30175	0.199915		1.45207	0.241205	8.74157	0.683828		0.543035	0.0737163	4.0003	0.548991		0.955955	0.201347	4.53867	0.954802
Variable of interest	SN - Yes -	0.649994	0.224954	1.87813	0.426181		0.718499	0.311812	1.65562	0.437629		1.72023	0.448744	6.59437	0.428822		1.52451	0.571181	4.06898	0.399872		0.483234	0.0988335	2.36271	0.369116		0.774189	0.236522	2.5341	0.672266
	SN - Yes +	0.837533	0.345826	2.02836	0.694426		0.997696	0.512337	1.94286	0.994589		1.47568	0.68205	3.19276	0.323059		1.54615	0.92024	2.59778	0.0997645		0.835029	0.429313	1.62416	0.595317		1.64876	1.05278	2.58212	0.0289109	S
Covariates	age	1.00041	0.977999	1.02334	0.971683		0.988949	0.973705	1.00443	0.160861		0.991376	0.967509	1.01583	0.486017		0.985846	0.969658	1.0023	0.0915112		0.987359	0.96599	1.0092	0.254484		0.982657	0.967239	0.99832	0.0301305	S
	sex - Men	1.72278	0.928978	3.19486	0.0843162		1.04253	0.673896	1.6128	0.851603		2.11631	1.07262	4.17552	0.0306059	S	1.31918	0.82958	2.09774	0.2418		1.96018	1.06203	3.61789	0.0313631	S	1.04681	0.668785	1.63851	0.841379
	BMI	1.04603	0.985058	1.11077	0.141936		1.00207	0.956725	1.04957	0.930111		1.08439	1.0063	1.16854	0.0336223	S	0.995593	0.941978	1.05226	0.875734		1.02495	0.96266	1.09127	0.441082		0.998667	0.953284	1.04621	0.95517
	Voluntary changes - Yes	0.378423	0.174892	0.818811	0.0136029	S	1.0138	0.541057	1.89958	0.965888		0.464792	0.197951	1.09134	0.0785321		0.7922	0.40876	1.53533	0.4902		0.321953	0.154487	0.670958	0.00248561	S	0.828091	0.440228	1.55768	0.55845
	Delta Price - More	0.935667	0.369635	2.36848	0.888401		0.782154	0.393454	1.55486	0.483375		0.765769	0.279367	2.09904	0.603949		0.750967	0.354594	1.59041	0.454435		0.599152	0.23736	1.5124	0.278242		0.715205	0.343786	1.4879	0.369823
	Delta Price - Same	0.7119	0.303818	1.66811	0.434111		0.883645	0.47376	1.64815	0.69732		0.508344	0.197624	1.3076	0.16044		0.675835	0.340297	1.34222	0.263049		0.395301	0.165781	0.942585	0.0363197	S	0.647437	0.327783	1.27882	0.210644
	Delta Health - More	0.458882	0.170938	1.23187	0.122087		0.980161	0.486282	1.97563	0.955316		0.460742	0.153974	1.3787	0.165838		0.866115	0.406898	1.84359	0.709212		0.364512	0.138092	0.962176	0.0415676	S	1.33313	0.657585	2.70269	0.425201
	Delta Health - Same	1.3069	0.528163	3.23381	0.562575		1.39648	0.703043	2.77388	0.340218		1.47002	0.529941	4.07775	0.459221		1.35663	0.652261	2.82163	0.414324		1.06841	0.450469	2.53401	0.880633		1.96309	0.994921	3.87339	0.0517415
	Delta Wieght - More	0.874099	0.326446	2.34051	0.788875		1.22525	0.601371	2.49637	0.575849		1.18612	0.390784	3.60012	0.763182		1.51843	0.695981	3.31278	0.294004		1.46525	0.550629	3.89911	0.444249		1.20784	0.59438	2.45446	0.601695
	Delta Wieght - Same	1.07828	0.440303	2.64063	0.86901		1.03339	0.528448	2.02081	0.923532		1.22037	0.445731	3.34125	0.698355		1.09338	0.528678	2.26127	0.809711		1.48094	0.598277	3.66582	0.395809		0.872655	0.446877	1.70411	0.689957
	Delta Mood - More	1.24421	0.484152	3.19746	0.650027		0.765862	0.402401	1.45761	0.416557		1.61452	0.538066	4.84456	0.392846		0.681323	0.339148	1.36873	0.280993		1.1009	0.422808	2.86648	0.843927		0.696413	0.360151	1.34663	0.282195
	Delta Mood - Same	1.2774	0.511204	3.19196	0.600309		0.665753	0.357113	1.24114	0.20048		1.69006	0.578801	4.93489	0.337139		0.662576	0.338362	1.29745	0.229944		1.46727	0.586352	3.67167	0.412636		0.742253	0.395629	1.39256	0.35317
	Delta Pleasure - More	1.0081	0.404274	2.51382	0.98619		1.81714	0.919845	3.58974	0.085535		0.772193	0.284238	2.09782	0.612165		1.5178	0.737578	3.12333	0.257102		1.14991	0.469172	2.81833	0.760073		2.05162	1.03801	4.055	0.0387068	S
	Delta Pleasure - Same	0.710095	0.320429	1.57362	0.399088		1.49568	0.842137	2.6564	0.169535		0.727662	0.298608	1.7732	0.484198		1.62211	0.865328	3.04074	0.131351		0.758506	0.341261	1.6859	0.497595		1.41198	0.784348	2.54185	0.250076
	Delta Proximity - More	1.16332	0.458277	2.95303	0.750275		1.42592	0.714678	2.84497	0.314039		0.852367	0.309064	2.35074	0.757614		1.34657	0.638187	2.84125	0.434766		1.13066	0.442316	2.89023	0.797601		1.09015	0.548977	2.16479	0.80522
	Delta Proximity - Same	1.27671	0.512212	3.18223	0.600114		1.41728	0.716484	2.80353	0.316334		1.04544	0.394178	2.77273	0.928846		1.43186	0.69641	2.94399	0.329005		1.73419	0.712207	4.22269	0.225319		1.22131	0.632265	2.35913	0.551728
	Delta Environement - More	1.42634	0.555806	3.66036	0.460203		2.63327	1.31968	5.2544	0.00601535	S	2.18058	0.73948	6.43009	0.157669		2.33714	1.10859	4.92716	0.0256894	S	1.69795	0.647933	4.44961	0.281443		2.1547	1.05322	4.40813	0.0355573	S
	Delta Environment - Same	0.95016	0.380471	2.37286	0.912818		2.1925	1.12262	4.28201	0.0215261	S	1.38044	0.477102	3.99416	0.551997		1.89834	0.914603	3.94019	0.0853637		0.910827	0.361557	2.29454	0.842938		1.8067	0.91622	3.56265	0.0877483
	Delta Animal Welfare - More	0.993505	0.369588	2.67068	0.989695		1.15912	0.54041	2.48617	0.704496		0.617048	0.209546	1.81701	0.380926		0.943282	0.419497	2.12106	0.887685		1.32085	0.48344	3.60883	0.587375		1.81033	0.854339	3.83606	0.121363
	Delta Animal Welfare - Same	0.643843	0.260339	1.59229	0.340558		1.10652	0.556253	2.20113	0.772996		0.577495	0.221154	1.508	0.262222		1.05998	0.510008	2.203	0.875997		0.873855	0.353955	2.1574	0.769958		1.4247	0.728024	2.78804	0.301456
	Delta Porduct Availibity - More	1.20859	0.50515	2.8916	0.670357		1.37367	0.750406	2.51459	0.303403		0.68943	0.260475	1.8248	0.453953		0.957951	0.492292	1.86408	0.899357		1.47614	0.60998	3.57224	0.387774		1.34852	0.729843	2.49166	0.339791
	Delta Porduct Availibity - Same	0.986481	0.433586	2.24441	0.974112		0.759814	0.436206	1.3235	0.331996		0.680704	0.280553	1.65159	0.395047		0.692067	0.374866	1.27768	0.239344		1.27507	0.560485	2.90073	0.562288		0.88653	0.508721	1.54492	0.670828
	Delta Cooking Time - More	1.29999	0.57961	2.9157	0.524394		1.26916	0.720031	2.23709	0.409824		1.47129	0.579863	3.73311	0.416321		1.13662	0.612481	2.10928	0.684794		1.47874	0.640883	3.41198	0.359131		1.20761	0.675041	2.16034	0.524979
	Delta Cooking Time - Same	0.978659	0.443903	2.15762	0.957349		1.13097	0.657413	1.94566	0.656574		1.06833	0.43829	2.60403	0.884401		0.861558	0.475802	1.56007	0.622792		1.19551	0.536228	2.66536	0.662453		0.972606	0.558662	1.69326	0.921781
	Delta Storage - More	1.38042	0.553666	3.44171	0.489165		0.771552	0.39802	1.49563	0.442505		0.908031	0.325508	2.53303	0.853764		0.949124	0.466309	1.93184	0.885499		1.69473	0.667947	4.29991	0.266796		0.709013	0.371204	1.35424	0.297631
	Delta Storage - Same	1.08446	0.456038	2.57887	0.854437		1.36343	0.759801	2.44661	0.298734		1.05383	0.412467	2.69247	0.912766		1.23366	0.648379	2.34725	0.522304		1.59575	0.66441	3.8326	0.295839		1.02075	0.574773	1.81278	0.944115
	Delta Exposure to covid - More	0.4849	0.194772	1.2072	0.119865		0.749762	0.368784	1.52431	0.426301		0.475035	0.17661	1.27772	0.140348		0.872467	0.411083	1.85169	0.722341		0.733333	0.303483	1.77202	0.490818		1.0026	0.504093	1.99407	0.994102
	Delta Exposure to covid - Same	0.434478	0.171505	1.10067	0.0787974		0.510372	0.248738	1.04721	0.0666272		0.331214	0.123704	0.886817	0.0278776	S	0.558851	0.266383	1.17243	0.123761		0.46365	0.186986	1.14967	0.0971287		0.714293	0.358825	1.4219	0.338129
		Foods to decrease
		General Population SN (Model 7)										Relatives SN (Model 8)										Household SN ( (Model 9)
	Maintenance of changes (no maintenance = ref) -->	Maintenance of Decrease					Maintenance of Increase					Maintenance of Decrease					Maintenance of Increase					Maintenance of Decrease					Maintenance of Increase
		OR	2.5 %	97.5 %	p	significance	OR	2.5 %	97.5 %	p	significance	OR	2.5 %	97.5 %	p	significance	OR	2.5 %	97.5 %	p	significance	OR	2.5 %	97.5 %	p	significance	OR	2.5 %	97.5 %	p	significance
	Intercept	0.111699	0.0244532	0.51023	0.0046815	S	1.46492	0.198618	10.8046	0.708033		0.0944087	0.0174063	0.512057	0.00622228	S	0.846325	0.0910123	7.87	0.883406		0.135601	0.0317734	0.578715	0.00696079	S	1.18367	0.167703	8.35455	0.865701
Variable of interest	SN - Yes -	0.770743	0.355458	1.67121	0.509612		1.11016	0.412669	2.98654	0.836031		0.759261	0.277197	2.07966	0.592156		2.48646	0.773079	7.9972	0.126472		0.744185	0.242189	2.28669	0.605945		1.18496	0.29811	4.71009	0.809533
	SN - Yes +	0.74899	0.401233	1.39816	0.364109		0.731049	0.326002	1.63935	0.447068		1.07795	0.6504	1.78655	0.770914		1.12569	0.556144	2.2785	0.742089		1.02317	0.666333	1.57111	0.916622		1.81182	0.951018	3.45176	0.0707236
Covariates	age	1.03525	1.0198	1.05094	6.29465e-06	S	0.996587	0.97479	1.01887	0.761874		1.04357	1.02609	1.06135	7.4774e-07	S	1.00535	0.98155	1.02972	0.662522		1.02889	1.01393	1.04408	0.000138865	S	0.99942	0.977401	1.02193	0.959274
	sex - Men	1.32526	0.865591	2.02902	0.195049		1.31486	0.716968	2.41136	0.376341		1.5355	0.963301	2.44758	0.0714214		2.17184	1.12319	4.19954	0.0211515	S	1.35116	0.888883	2.05384	0.158939		1.03977	0.55483	1.94856	0.903144
	BMI	0.990511	0.949606	1.03318	0.657678		0.96445	0.904647	1.02821	0.267731		0.989093	0.941584	1.039	0.662351		0.955935	0.890135	1.0266	0.215528		1.00106	0.95937	1.04456	0.961089		0.980727	0.920357	1.04506	0.548254
	Voluntary changes - Yes	1.58374	0.885366	2.833	0.121233		0.509732	0.250279	1.03815	0.0633389		1.5098	0.778634	2.92756	0.222701		0.432406	0.199478	0.937322	0.0336747	S	1.39366	0.787549	2.46626	0.254352		0.308047	0.148247	0.640098	0.00160203	S
	Delta Price - More	0.920133	0.469777	1.80223	0.808257		0.626685	0.239287	1.64127	0.341441		0.896322	0.42692	1.88183	0.772398		0.523574	0.189122	1.44949	0.212958		0.879305	0.451419	1.71277	0.70535		0.712242	0.269883	1.87966	0.493119
	Delta Price - Same	0.945962	0.511269	1.75024	0.859543		0.858222	0.372138	1.97923	0.719879		0.940605	0.476235	1.85778	0.860034		0.630733	0.26027	1.5285	0.307499		0.856878	0.461399	1.59134	0.624809		0.6456	0.267473	1.55828	0.330405
	Delta Health - More	1.07072	0.548721	2.08928	0.841222		1.91519	0.729802	5.02594	0.186807		1.04985	0.506683	2.1753	0.895868		1.41787	0.494244	4.06752	0.516117		1.16974	0.603705	2.26651	0.642238		3.64741	1.24222	10.7095	0.0185408	S
	Delta Health - Same	1.02187	0.549278	1.90106	0.945554		1.70839	0.70297	4.15181	0.237181		1.26994	0.646156	2.49592	0.488194		1.87416	0.727869	4.82568	0.193008		0.859968	0.469146	1.57636	0.625595		2.88715	1.04321	7.99041	0.0412109	S
	Delta Wieght - More	1.86029	0.917905	3.77021	0.0850175		1.43669	0.580205	3.55752	0.433484		1.85904	0.84372	4.09618	0.123961		2.28546	0.782105	6.67856	0.130849		1.57963	0.80821	3.08734	0.181164		1.47516	0.586954	3.70742	0.408346
	Delta Wieght - Same	1.36661	0.710694	2.62787	0.349148		0.577928	0.247415	1.34996	0.205257		1.25861	0.611399	2.59093	0.532384		1.035	0.381543	2.80762	0.946131		1.2303	0.66361	2.28091	0.510517		0.702611	0.295444	1.67092	0.424572
	Delta Mood - More	1.10133	0.594322	2.04088	0.759084		1.38887	0.590366	3.26741	0.451704		0.97197	0.491822	1.92087	0.934806		1.22413	0.473472	3.16491	0.676479		0.992415	0.53106	1.85457	0.980959		1.1074	0.475034	2.58159	0.813243
	Delta Mood - Same	1.28866	0.72283	2.29743	0.389965		1.31941	0.583534	2.98326	0.505473		0.98329	0.518314	1.86539	0.958862		1.31723	0.536837	3.23209	0.547408		1.22091	0.686543	2.1712	0.496792		0.754725	0.334031	1.70526	0.498639
	Delta Pleasure - More	0.882743	0.455774	1.7097	0.711535		0.863506	0.329681	2.26171	0.76515		0.953803	0.468384	1.94229	0.896286		0.886482	0.31632	2.48435	0.818734		1.00631	0.529675	1.91186	0.98467		0.560289	0.221262	1.41879	0.22169
	Delta Pleasure - Same	0.956803	0.543408	1.68468	0.878412		1.18268	0.535114	2.61388	0.678395		1.14317	0.621679	2.10211	0.666806		1.19698	0.507952	2.82064	0.680985		1.23629	0.710111	2.15237	0.453358		0.867263	0.397439	1.89248	0.720557
	Delta Proximity - More	2.96097	1.55808	5.62704	0.00092088	S	1.00149	0.41709	2.40469	0.99735		3.18206	1.56981	6.45014	0.00132339	S	1.42579	0.566987	3.58538	0.450882		2.06089	1.08432	3.91701	0.0273122	S	0.997899	0.399346	2.49358	0.996409
	Delta Proximity - Same	1.59629	0.87636	2.90764	0.126364		1.11071	0.506246	2.4369	0.793391		1.64326	0.845346	3.19432	0.143041		1.07836	0.448675	2.59177	0.866093		1.27847	0.708902	2.30566	0.414213		1.01715	0.451304	2.29248	0.967278
	Delta Environement - More	0.899123	0.482003	1.67721	0.738168		1.12119	0.454301	2.76701	0.804001		1.1258	0.564313	2.24597	0.736664		0.9564	0.377219	2.42485	0.925177		1.12718	0.593009	2.14252	0.714861		0.674683	0.268452	1.69564	0.402644
	Delta Environment - Same	1.05866	0.575194	1.94849	0.854687		1.48615	0.614047	3.59685	0.379653		1.10464	0.561207	2.17429	0.773321		0.956924	0.378432	2.41973	0.925882		1.22557	0.666486	2.25365	0.512804		0.755359	0.314253	1.81563	0.530646
	Delta Animal Welfare - More	1.16847	0.565893	2.41268	0.673845		0.704443	0.268001	1.85163	0.477375		0.79573	0.359288	1.76234	0.57328		0.798835	0.280335	2.27634	0.674208		1.30017	0.641741	2.63414	0.466214		0.999916	0.369819	2.70357	0.999869
	Delta Animal Welfare - Same	1.36225	0.720689	2.57493	0.341277		0.549872	0.238294	1.26885	0.160962		0.864293	0.431384	1.73164	0.680821		0.659276	0.258591	1.68082	0.382947		1.06142	0.576601	1.95388	0.848174		0.7373	0.311907	1.74286	0.48748
	Delta Porduct Availibity - More	0.831857	0.464092	1.49105	0.536384		2.12735	0.868399	5.21143	0.0986777		0.927041	0.480711	1.78778	0.82113		2.06338	0.786879	5.41067	0.140841		0.907917	0.502439	1.64062	0.748969		2.50405	1.00534	6.23697	0.0486778	S
	Delta Porduct Availibity - Same	0.915081	0.529437	1.58163	0.750592		1.9623	0.840404	4.58185	0.119212		1.16239	0.626251	2.15751	0.633466		1.6723	0.669426	4.1776	0.270986		0.794054	0.46382	1.35941	0.400547		1.4694	0.62318	3.46471	0.379201
	Delta Cooking Time - More	0.716262	0.413051	1.24205	0.234765		0.994165	0.432256	2.28652	0.989013		0.508653	0.270925	0.95498	0.0354404	S	0.800924	0.321096	1.99778	0.634063		0.593429	0.34312	1.02634	0.0619085		1.19484	0.497799	2.8679	0.690278
	Delta Cooking Time - Same	0.777155	0.458132	1.31833	0.349783		1.67231	0.778207	3.59367	0.187681		0.611558	0.337331	1.10871	0.105234		1.13064	0.489329	2.61244	0.77385		0.810183	0.477975	1.37329	0.434326		2.06322	0.899062	4.73482	0.0874683
	Delta Storage - More	1.60296	0.858427	2.99326	0.13864		0.802283	0.329825	1.95152	0.627158		1.46502	0.733273	2.927	0.279514		0.689449	0.256908	1.85023	0.460327		1.86255	1.00105	3.46547	0.0496157	S	0.530186	0.220033	1.27753	0.157327
	Delta Storage - Same	1.06387	0.612969	1.84645	0.825805		0.75303	0.34956	1.62219	0.468806		1.14726	0.608802	2.16195	0.670888		0.883865	0.377714	2.06828	0.77595		1.35262	0.780843	2.34309	0.281265		0.542874	0.252888	1.16538	0.117046
	Delta Exposure to covid - More	1.27363	0.664223	2.44217	0.466492		0.367976	0.15038	0.900427	0.0285465	S	1.16263	0.580355	2.32912	0.670784		0.368275	0.13152	1.03122	0.0572437		1.02995	0.55205	1.92156	0.926103		0.437525	0.173323	1.10446	0.0801753
	Delta Exposure to covid - Same	0.958065	0.50181	1.82915	0.896695		0.736274	0.324374	1.67122	0.464151		0.936301	0.477986	1.83407	0.847848		1.16846	0.478184	2.85515	0.732708		0.941919	0.506286	1.75239	0.850166		1.12091	0.474021	2.6506	0.794913
